# Supplementary material for: Efficacy of a Chitin-Based Water-Soluble Derivative in Inducing Purpureocillium lilacinum against Nematode Disease (Meloidogyne incognita)
Source: Int J Mol Sci. 2021 Jun 26;22(13):6870. doi: 10.3390/ijms22136870 (PMC8268436; doi:10.3390/ijms22136870)
Supplement: Supplementary file 1 [file ijms-22-06870-s001.zip]

Archive with 1 entries (1 files):
- ijms-1235047-SI.pdf
